# Supplementary material for: Design and Validation of a Process Based on Cationic Niosomes for Gene Delivery into Novel Urine-Derived Mesenchymal Stem Cells
Source: Pharmaceutics. 2021 May 11;13(5):696. doi: 10.3390/pharmaceutics13050696 (PMC8151286; doi:10.3390/pharmaceutics13050696)
Supplement: Supplementary file 1 [file pharmaceutics-13-00696-s001.zip]

Archive with 1 entries (1 files):
- pharmaceutics-1184082-supplementary.pdf
